# Supplementary material for: The Risk of Venous Thromboembolism in Korean Patients with Breast Cancer: A Single-Center Experience
Source: Cancers (Basel). 2023 Jun 9;15(12):3124. doi: 10.3390/cancers15123124 (PMC10296218; doi:10.3390/cancers15123124)
Supplement: Supplementary file 1 [file cancers-15-03124-s001.zip]

Archive with 1 entries (1 files):
- cancers-2393851-supplementary.pdf
